# Supplementary material for: Expression of estrogen receptor, progesterone receptor, human epidermal growth factor receptor 2, and Ki-67 in ductal carcinoma in situ (DCIS) and DCIS with microinvasion
Source: Medicine (Baltimore). 2018 Nov 2;97(44):e13055. doi: 10.1097/MD.0000000000013055 (PMC6221707; doi:10.1097/MD.0000000000013055)
Supplement: Supplemental Digital Content [file medi-97-e13055-s001.xls]

## Sheet: patients
NO	Gender	Age	Histopathological grade	With/without microinvasion	Size(cm)	ER(%)	PR(%)	HER-2 (Immunohistochemistry staining)	HER-2 (FISH)	HER-2	Ki-67(%)	Lymph node status	Molecular subtype	Pathologic diagnosis
1	female	57	2	without	4	0	0	3		positive	50	No detection	HER2-enriched	Right breast: DCIS of intermediate nuclear grade. size:4x3x2cm. IHC：ER(-,<1%+),PR(-,<1%+),HER-2(3+),EGFR(-),CK5/6(-),Ki-67index≈50%. CD10,SMA and p63 highlight continuous positivity in myoepithelial cells
2	female	51	2	with	5	0	0	2	positive	positive	10	No metastasis	HER2-enriched	Left breast: DCIS of intermediate nuclear grade,with microinvasion. Size:5x5x2.5cm. No metastasis was found in ALNs(0/11). IHC: ER(<1%+),PR(<1%+),HER-2(2+),CK5/6(-),CK34βE12(-),Ki-67index≈10%,SMA and p63 showing the absence of myoepithelial cells around the tumour cell clusters confirms microinvasion
3	female	41	2	without	5	0	0	3		positive	30	No metastasis	HER2-enriched	Left breast: DCIS of intermediate nuclear grade. Size:5x4x1.8 IHC: ER(-,＜1%),PR(-,＜1%),HER-2(3+),CK5/6(-),EGFR(+),Ki-67index≈30%. p63 and SMA highlight the presence of myoepithelial cells of DCIS No metastasis was found in SLNs(0/2),CK19(-). No metastasis was found in ALN(0/3).
4	female	24	2	with	7	0	0	3		positive	25	No detection	HER2-enriched	Right breast: DCIS of intermediate nuclear grade, with microinvasion. Size:7.0x3.0x2.5cm. IHC:ER(-,<1%),PR(-,<1%),HER-2(3+),CK5/6(-),EGFR(+),Ki-67index≈25%. P63 and SMA showing the absence of myoepithelial cells around the tumour cell clusters confirms microinvasion.
5	female	50	2	without		0	0	3		positive	30	No detection	HER2-enriched	Left breast: DCIS of intermediate nuclear grade. IHC:ER(-,<1%),PR(-,<1%),HER-2(3+),CK5/6(-),CK34βE12(+), Ki-67index≈30%.p63,SMA and CD10 highlight continuous positivity in myoepithelial cells of DCIS
6	female	44	2	without		70	70	2	negative	negative	30	No detection	luminal B	Left breast: DCIS of intermediate nuclear grade. IHC: ER(70%+),PR(70%+),HER-2(2+),EGFR(-),CK5/6(-),Ki-67index≈30%, p63 and SMA highlight the presence of myoepithelial cells of DCIS.
7	female	33	2	without	4	0	0	3		positive	30	No detection	HER2-enriched	Left breast: DCIS of intermediate nuclear grade.Size: 4x2.5×2.5cm. IHC:ER(-,<1%),PR(-,<1%),HER-2(3+),CK34βE12(+),CK5/6(focal+),EGFR(focal+),Ki-67index≈30%,p63 and SMA highlight the presence of myoepithelial cells of DCIS.
8	female	40	2	without		90	70	0		negative	15	No detection	luminal A	Right breast: DCIS of intermediate nuclear grade IHC ER(+,90%),PR(+,70%),HER-2(-),CK34βE12(-),CK5/6(-),Ki-67index≈15%. p63,CD10 and SMA highlight the presence of myoepithelial cells of DCIS
9	female	35	2	without	3	0	0	3		positive	60	No detection	HER2-enriched	Left breast: DCIS of intermediate nuclear grade. Size:3X2.5X1cm. IHC:ER(-,<1%),PR(-,<1%),HER-2(3+),CK5/6(-),Ki-67index≈60%. p63,SMA and CD10 highlight continuous positivity in myoepithelial cells of DCIS.
10	female	40	1	without		0	0	3		positive	8	No metastasis	HER2-enriched	Right breast: DCIS of low nuclear grade. Size:5x3x1cm. No metastasis was found in SLN(0/1) CK19(-). IHC:ER(-,<1%),PR(-,<1%),HER-2(3+),CK5/6 (partial+),Ki-67index≈8%. P63,SMA and CD10 highlight continuous positivity in myoepithelial cells of DCIS.
11	female	36	2	without	2	90	70	2	negative	negative	10	No metastasis	luminal B	Left breast:DCIS of intermediate nuclear grade. Size: 2x1.5x1.5 No metastasis was found in SLN(O/1), CK19(-). IHC: ER(90%+),PR(70%+),HER-2(2+),p53(weak+),CK5/6(-),EGFR(-), Ki-67index≈10%.SMA and p63 highlight continuous positivity in myoepithelial cells of DCIS.
12	female	34	2	without		90	90	2	negative	negative	8	No detection	luminal A	Right breast: DCIS of intermediate nuclear grade. IHC: ER(90%+),PR(90%+),HER-2(2+),CK34βE12(weak+),CK5/6(-),CgA(-),Syn(-),Ki-67index≈8%. CD10,p63 and SMA highlight the presence of myoepithelial cells of DCIS.
13	female	51	2	without	3	70	30	0		negative	45	No metastasis	luminal B	Right breast: DCIS of intermediate nuclear grade.Size:3x2x1cm. No metastasis was found in SLNs(0/2),CK19(-). IHC:ER(70%+),PR(30%+),HER-2(0),CK5/6(-),EGFR(-),Ki-67index≈45%,D2-40(-),SMA and p63 highlight continuous positivity in myoepithelial cells of DCIS.
14	female	48	1	without		90	90	0		negative	2	No detection	luminal A	Right breast: DCIS of low nuclear grade. IHC: ER(90%+),PR(90%+),HER-2(0),Ki-67index≈2%,CK34βE12(+),CK5/6(-),p53(-),Syn(-),P63,SMA and CD10 highlight continuous positivity in myoepithelial cells of DCIS
15	female	49	2	without		80	30	1		negative	30	No detection	luminal B	Right breast: DCIS of low nuclear grade. IHC: ER(80%+),PR(30%+),HER-2(1+),Ki-67index≈30%,CK5/6(-), CK34βE12(-),P63,SMA and CD10 highlight continuous positivity in myoepithelial cells of DCIS
16	female	75	1	without		85	0	0		negative	8	No detection	luminal A	Left breast: DCIS of low nuclear grade.IHC: ER(85%+),PR(<1%+),HER-2(0),p53(10%+),CK5/6(-),Ki-67index≈8%. SMA and p63 highlight continuous positivity in myoepithelial cells of DCIS
17	female	42	2	without		50	15	3		positive	10	No detection	luminal B	Right breast: DCIS of intermediate nuclear grade IHC: ER(50%+),PR(15%+),HER-2(3+),Ki-67index≈10%.
18	female	42	1	without	7	95	90	2	negative	negative	60	No metastasis	luminal B	Left breast: DCIS of low nuclear grade. 7×6×3cm. No metastasis was found in SLNs(0/2),CK19(-). IHC: ER(95%+),PR(90%+),HER-2(2+),Ki-67index≈60%,CK5/6(-),CK34βE12(-),p63 and SMA highlight continuous positivity in myoepithelial cells of DCIS
19	female	39	2	without		90	90	1		negative	20	No metastasis	luminal B	Right breast: DCIS of intermediate nuclear grade. No metastasis was found in SLN(0/1). IHC: ER(90%+),PR(90%+),Her-2(1+),CK5/6(-),p53(+),EGFR(+),Ki-67index≈20%,p63 and SMA highlight the presence of myoepithelial cells of DCIS.
20	female	41	2	with	3	0	0	3		positive	10	No metastasis	HER2-enriched	Left breast: DCIS of intermediate nuclear grade, with microinvasion(<1mm),Size:3cm. No metastasis was found in ALNs(0/11). IHC: ER(<1%+),PR(<1%+),HER-2(3+),Ki67index≈10%.p63 and SMA showing the absence of myoepithelial cells around the tumour cell clusters confirms microinvasion.
21	female	43	2	without	1.3	90	0	0		negative	10	No detection	luminal A	Right breast: DCIS of intermediate nuclear grade. Size: 1.3cm. IHC: ER(90%+),PR(<1%+),HER-2(0),CK5/6(-),EGFR(-),CK34βE12(+),p53(+),Ki-67index≈10%,SMA, p63 and CD10 highlight the presence of myoepithelial cells of DCIS
22	female	47	1	without	6	80	70	1		negative	5	No detection	luminal A	Left breast: DCIS of low nuclear grade. Size: 6.0×4.0×2.5cm. IHC:ER(80%+),PR(70%+),HER-2(1+),CK5/6(-),p53(+),Ki-67index≈5%,p63 and SMA highlight continuous positivity in myoepithelial cells of DCIS.
23	female	47	2	without	1.5	0	0	2	positive	positive	5	No metastasis	HER2-enriched	Left breast: DCIS of intermediate nuclear grade. Size:1.5cm. No metastasis was found in SLNs(0/2), CK19(-). IHC: ER(-,<1%),PR(-,<1%),HER-2(2+),CK5/6(-),EGFR(+),Ki-67index≈5%,p63 and SMA highlight continuous positivity in myoepithelial cells of DCIS.
24	female	43	2	without	1	90	0	2	negative	negative	8	No metastasis	luminal A	Left breast:DCIS of intermediate nuclear grade. Size: 1cm. No metastasis was found in SLN(0/1),CK19(-). IHC: ER(90%+),PR(<1%+),HER-2(2+),CK5/6(-),EGFR(-),Ki-67index≈8%,p63 and SMA highlight continuous positivity in myoepithelial cells of DCIS.
25	female	51	2	without		90	30	2	negative	negative	40	No detection	luminal B	Left breast: DCIS of intermediate nuclear grade ER(90%+),PR(30%+),HER-2(2+),CK5/6(-),CK34βE12 (-),Ki-67index≈40%. SMA,CD10 and p63 highlight continuous positivity in myoepithelial cells of DCIS.
26	female	36	3	without	1.5	10	0	1		negative	60	No detection	luminal B	Left breast: DCIS of high nuclear grade. Size:1.5cm. IHC:ER(10%+),PR(,<1%),HER-2(1+),CK5/6(-),EGFR(+),Ki-67index≈60%,SMA and p63highlight continuous positivity in myoepithelial cells of DCIS.
27	female	50	2	with	3	0	0	3		positive	10	metastasis	HER2-enriched	Right breast: DCIS of intermediate nuclear grade with microinvasion(<1mm). Size: 3.0×2.5×1.0cm. Isolated tumor cells was found in one of two SLNs. CK19(+). IHC:ER(＜1%+),PR(＜1%+),HER-2(3+),CK5/6(-),EGFR(-),CD68(-),Ki-67index≈10%,SMA and p63 showing the absence of myoepithelial cells around the tumour cell clusters confirms microinvasion.
28	female	50	2	without		0	0	3		positive	20	No metastasis	HER2-enriched	Left breast: DCIS of intermediate nuclear grade. No metastasis was found in SLNs(0/4),CK19(-). IHC: ER(<1%+),PR(<1%+),HER-2(3+),p53(-),CK5/6(-),CK34βE12(+),EGFR(-),Ki-67index≈20%,SMA and p63 highlight continuous positivity in myoepithelial cells of DCIS.
29	female	50	2	without		40	0	3		positive	30	No metastasis	luminal B	Right breast: DCIS of intermediate nuclear grade. Size: 5.0cm. IHC: ER(40%+),PR(＜1%+),HER-2(3+),CK5/6(-),EGFR(+),Ki-67index≈30%,SMA and p63 highlight continuous positivity in myoepithelial cells of DCIS. No metastasis was found in SLNs(0/4),CK19(-).
30	female	69	1	without		90	90	0		negative	10	No detection	luminal A	Right breast: DCIS of low nuclear grade. IHC: ER(90%+),PR(90%+),HER-2(-),CK5/6(-),CK34βE12(-),Ki-67index≈10%. SMA and p63 highlight continuous positivity in myoepithelial cells of DCIS.
31	female	40	2	without		90	90	0		negative	30	No detection	luminal B	Left breast: DCIS of intermediate nuclear grade. IHC: ER(90%+),PR(90%+),HER-2(-),CK5/6(-),EGFR(-),Ki-67index≈30%. SMA and p63 highlight continuous positivity in myoepithelial cells of DCIS.
32	female	30	3	without		0	0	3		positive	30	No detection	HER2-enriched	Right breast:DCIS of high nuclear grade. IHC:ER(<1%+),PR(<1%+),HER-2(3+),p53(+),CK5/6(-),EGFR(+),Ki-67index≈30%,SMA, p63 and S-100 highlight continuous positivity in myoepithelial cells of DCIS.
33	female	46	1	without		90	90	0		negative	3	No detection	luminal A	DCIS of low nuclear grade. IHC: ER(90%+),PR(90%+),HER-2(-),CK5/6(-),EGFR(-),P120(+),Ki-67index≈3%. P63 and SMA highlight continuous positivity in myoepithelial cells of DCIS.
34	female	48	2	without		95	80	2	negative	negative	30	No detection	luminal B	Left breast:DCIS of intermediate nuclear grade. IHC: ER(+,95%),PR(+,80%),HER-2(2+),CK5/6(-),Syn(-),CgA(-),Ki-67index≈30%,p63 and SMA highlight continuous positivity in myoepithelial cells of DCIS.
35	female	52	1	without		90	50	1		negative	10	No detection	luminal A	Right breast: DCIS of low nuclear grade. IHC: ER(90%+),PR(50%+),HER-2(1+),CK5/6(-),CK34βE12(+),Ki-67index≈10%, p63 and SMA highlight continuous positivity in myoepithelial cells of DCIS.
36	female	49	2	without		80	15	3		positive	30	No detection	luminal B	Left breast: DCIS of intermediate nuclear grade. IHC: ER(80%+),PR(15%+),HER-2(3+),CK5/6(-),Ki-67index≈30%,p63 and SMAhighlight continuous positivity in myoepithelial cells of DCIS.
37	female	53	1	without	1.5	90	0	0		negative	5	No metastasis	luminal A	Left breast: DCIS of low nuclear grade. Size: 1.5cm. IHC: R(90%+), PR(<1%+), HER-2(0),CK5/6(-),EGFR(-),Syn(partial+),PTEN(-),p53(+),Ki-67index≈5%, SMA and p63 highlight continuous positivity in myoepithelial cells of DCIS. No metastasis was found in SLNs(0/2),CK19(-).
38	female	38	2	without		90	0	2	negative	negative	20	No metastasis	luminal A	Left breast: DCIS of intermediate nuclear grade. No metastasis was found in SLN(0/1), CK19(-). IHC: ER(90%+),PR(<1%%+),HER-2(2+),CK5/6(partial-),CK34βE12(partial-),Ki-67index≈20%, SMA,p63 and CD10 highlight continuous positivity in myoepithelial cells of DCIS
39	female	48	2	with	6	0	0	3		positive	30	No metastasis	HER2-enriched	Left breast: DCIS of intermediate nuclear grade with microinvasion. Size: 6x4x2cm. IHC: ER(<1%+),PR(<1%+),Her-2(3+),CK5/6(-),EGFR(-),Ki-67index≈30%. p63 and SMA showing the absence of myoepithelial cells around the tumour cell clusters confirms microinvasion. No metastasis was found in SLN(0/1).
40	female	43	3	without		0	0	3		positive	50	No metastasis	HER2-enriched	Left breast: DCIS of high nuclear grade. No metastasis was found in SLN(0/2),CK19(-). IHC: ER(＜1%+),PR(＜1%+),HER-2(3+),CK5/6(-),EGFR(+),Ki-67index≈50%,SMA and p63 highlight continuous positivity in myoepithelial cells of DCIS
41	female	52	2	with		0	0	3		positive	60	No detection	HER2-enriched	Left breast:DCIS of intermediate nuclear grade with microinvasion. IHC:ER(<1%+),PR(＜1%+),HER-2(3+),Ki-67(60%+),CK5/6(-),CK34βE12(-),p53(+),PTEN(+). P63, SMA, CD10 showing the absence of myoepithelial cells around the tumour cell clusters confirms microinvasion.
42	female	44	2	without	1.5	0	0	3		positive	20	No metastasis	HER2-enriched	Left breast:DCIS of intermediate nuclear grade.Size: 1.5x1x1cm. No metastasis was found in SLN(0/2)CK19(-). IHC: ER(<1%+),PR(<1%+),HER-2(3+),CK5/6(-),EGFR部分(+),PTEN(+), Ki-67index≈20%. SMA and p63 highlight continuous positivity in myoepithelial cells of DCIS.
43	female	57	2	without		90	70	1		negative	10	No metastasis	luminal A	Left breast:DCIS of intermediate nuclear grade.No metastasis was found in SLNs(0/8),CK19(-). IHC:ER(90%+),PR(70%+),Her-2(1+),p53(several cells+),CK5/6(-),CK34βE12(-),PTEN(-),Ki-67index≈10%. SMA,p63 and CD10 highlight continuous positivity in myoepithelial cells of DCIS
44	female	49	2	with	3.5	80	0	0		negative	20	No detection	luminal B	Right breast: DCIS of intermediate nuclear grade with microinvasion. Size: 3.5x3.5x2cm. IHC:ER(80%+),PR(＜1%+),HER-2(0),Ki-67(20%+),p63 and SMA showing the absence of myoepithelial cells around the tumour cell clusters confirms microinvasion
45	female	49	1	with		0	0	3		positive	8	No detection	HER2-enriched	Left breast:DCIS of low nuclear grade with microinvasion. IHC:ER(<1%+),PR(＜1%+),HER-2(3+),Ki-67(8%+),EGFR(土),CK5/6(-),PTEN(+), SMA and p63 showing the absence of myoepithelial cells around the tumour cell clusters confirms microinvasion
46	female	49	2	without	1	0	0	3		positive	20	No detection	HER2-enriched	Right breast: DCIS of intermediate nuclear grade. Size: 1cm. IHC: ER(<1%+),PR(<1%+),HER-2(3+),Ki-67(20%+),CK5/6(-),PTEN(-). ,p63 and CD10 highlight continuous positivity in myoepithelial cells of DCIS.
47	female	49	2	without	3	0	0	3		positive	10	No detection	HER2-enriched	Left breast: DCIS of intermediate nuclear grade. Size: 3x2x2cm. IHC: ER(<1%+),PR(<1%+),HER-2(3+),CK34BE12(+),CK5/6(-),PTEN(-),Ki-67index≈10%, SMA,p63 and CD10 highlight the presence of myoepithelial cells of DCIS
48	female	47	3	with	3	0	0	1		negative	40	No metastasis	TN	Left breast: DCIS of high nuclear grade with microinvasion. Size: 3x1x1cm. No metastasis was found in SLN(0/2),CK19(-). IHC: ER(<1%+),PR(<1%+),HER-2(1+),CK5/6(-),EGFR(partial+),PTEN(-),Ki-67index≈40%,p63 and SMA showing the absence of myoepithelial cells around the tumour cell clusters confirms microinvasion.
49	female	35	2	without		0	0	3		positive	30	No metastasis	HER2-enriched	Left breast: DCIS of intermediate nuclear grade. No metastasis was found in SLN(0/2),CK19(-). IHC:ER(＜1%+),PR(＜1%+),HER-2(3+),CK5/6(-),EGFR(-),PTEN(-),Ki-67index≈30%,p63 and SMA highlight continuous positivity in myoepithelial cells of DCIS
50	female	42	2	without	5	0	0	3		positive	35	No detection	HER2-enriched	Left breast: DCIS of intermediate nuclear grade. Size: 5x2.5x2cm. IHC: ER(＜1%+),PR(＜1%+),HER-2(3+),CK5/6(-),EGFR(+),PTEN(-),Ki-67index≈35%,p63 and SMA highlight continuous positivity in myoepithelial cells of DCIS
51	female	33	2	with		0	0	3		positive	20	metastasis	HER2-enriched	Right breast:DCIS of intermediate nuclear grade with microinvasion <1mm. micrometastasis was found in SLN(1/1), CK19(+). IHC: ER(<1%+),PR(<1%+),HER-2(3+),CK5/6(-),EGFR(+),PTEN(-),Ki-67index≈20%, p63 and SMA show the absence of myoepithelial cells around the tumour cell clusters confirms microinvasion.
52	female	44	2	with		60	0	1		negative	10	No detection	luminal A	Right breast:DCIS of intermediate nuclear grade with microinvasion. IHC: ER(60%+),PR(<1%+),HER-2(1+),CK5/6(-),EGFR(-),PTEN(-),Ki-67index≈10%,SMA and p63 show the absence of myoepithelial cells around the tumour cell clusters confirms microinvasion.
53	female	36	1	without		90	90	0		negative	15	No detection	luminal A	Right breast: DCIS of low nuclear grade. IHC: ER(90%+),PR(90%+),HER-2(0),CK34βE12(-),CK5/6(-),Ki-67index≈15%. P63 and SMA highlight continuous positivity in myoepithelial cells of DCIS.
54	female	39	1	without		98	50	0		negative	10	No detection	luminal A	Left breast: DCIS of low nuclear grade. IHC: ER(98%+),PR(50%+),Her-2(0),CK5/6(-),CK34BE12(+),Ki-67index ≈10%,SMA and p63 highlight the presence of myoepithelial cells of DCIS.
55	female	41	2	with		30	0	3		positive	20	No metastasis	luminal B	Left breast:DCIS of intermediate nuclear grade with microinvasion. No metastasis was found in SLN(0/1), CK19(-). IHC: ER(30%+),PR(<1%+),HER-2(3+),CK5/6(partial-),EGFR(-),PTEN(-),Ki-67index≈20%. SMA and p63 showing the absence of myoepithelial cells around the tumour cell clusters confirms microinvasion.
56	female	45	3	without	4	0	0	3		positive	30	No detection	HER2-enriched	Left breast: DCIS of high nuclear grade. Size: 4x3x1.5cm. IHC: ER(<1%+),PR(<1%+),HER-2(3+),CK5/6(focal+),EGFR(focal+),p120(+),PTEN(-),Ki-67index≈30%.p63 and SMA highlight continuous positivity in myoepithelial cells of DCIS.
57	female	55	1	without		85	0	1		negative	0	No metastasis	luminal A	Right breast: DCIS of low nuclear grade. IHC: ER(85%+),PR(0),Her-2(1+),CK34BE12(-),CK5/6(-),EGFR(-),PTEN(-),Ki-67index<1%,p63 and SMA highlight continuous positivity in myoepithelial cells of DCIS. No metastasis was found in SLNs(0/2),CK19(-).
58	female	49	2	without		0	0	3		positive	50	No detection	HER2-enriched	Right breast: DCIS of intermediate nuclear grade. IHC: ER(<1%+),PR(<1%+),HER-2(3+),CK5/6(-),PTEN(-),EGFR(-),Ki-67≈50%,p63 and SMA highlight continuous positivity in myoepithelial cells of DCIS.
59	female	56	3	without	2	0	0	3		positive	40	No detection	HER2-enriched	Right breast : DCIS of high nuclear grade. Size: 2x1.5x1cm. IHC:ER(<1%+),PR(<1%+),HER-2(3+),CK5/6(-),EGFR(-),PTEN(-), Ki-67index≈40%, p63 and SMA highlight continuous positivity in myoepithelial cells of DCIS.
60	female	63	1	without		0	0	3		positive	70	No detection	HER2-enriched	Right breast: DCIS of low nuclear grade. IHC:ER(-),PR(-),HER-2(3+),CK5/6(-),EGFR(+),PTEN(-),Ki-67(70%+), SMA and p63 highlight continuous positivity in myoepithelial cells of DCIS.
61	female	49	1	without		90	90	2	negative	negative	10	No detection	luminal A	Left breast: DCIS of low nuclear grade. IHC: ER(90%+),PR(90%+),HER-2(2+),CK5/6(-),PTEN(+),EGFR(-),Ki-67index≈10%,p63 highlight the presence of myoepithelial cells of DCIS.
62	female	57	2	without		95	50	1		negative	5	No metastasis	luminal A	Right breast: DCIS of intermediate nuclear grade. No metastasis was found in SLNs(0/2),CK19(-). IHC: ER(95%+),PR(50%+),Her-2(1+),PTEN(+),CK5/6(-),EGFR(-),ki-67(5%+),SMA and p63 highlight the presence of myoepithelial cells of DCIS
63	female	36	2	without		0	0	3		positive	50	No metastasis	HER2-enriched	Right breast: DCIS of intermediate nuclear grade. No metastasis was found in SLNs(0/5),CK19(-). IHC: ER(＜1%+),PR(＜1%+),HER-2(3+),CK5/6(-),PTEN(+),p53(+),Ki-67index≈50%,p63 highlight continuous positivity in myoepithelial cells of DCIS.
64	female	36	2	without	8	0	0	3		positive	20	No detection	HER2-enriched	Right breast: DCIS of intermediate nuclear grade. Size: 8x5x3cm. IHC: ER(<1%+),PR(<1%+),HER-2(3+),PTEN(+),EGFR(-),CK5/6(-),Ki-67index≈ 20%, SMA and p63 highlight the presence of myoepithelial cells of DCIS.
65	female	57	2	without	5	0	0	3		positive	20	No metastasis	HER2-enriched	Right breast: DCIS of intermediate nuclear grade. Size:5x4x3cm. IHC: ER(<1%+),PR(<1%+),HER-2(3+),CK5/6(-),EGFR(+),PTEN(+),Ki-67index≈20%. P63 and SMAhighlight continuous positivity in myoepithelial cells of DCIS. No metastasis was found in SLN(0/1), CK19(-).
66	female	52	1	without		80	15	0		negative	15	No metastasis	luminal A	Left breast: DCIS of low nuclear grade. No metastasis was found in SLN,CK19(-). IHC: ER(80%+),PR(15%+),HER-2(0),CK5/6(-),CK34βE12(+),PTEN(+),Ki-67(15%+), p63, SMA and CD10 highlight continuous positivity in myoepithelial cells of DCIS.
67	female	45	2	with		0	40	0		negative	5	No metastasis	luminal A	Right breast: DCIS of intermediate nuclear grade with microinvasion. IHC: ER(<1%+),PR(40%+),HER-2(0),Ki-67(5%+),CK5/6(-),CK34βE12(+),PTEN(-),SMA,p63 and CD10 showing the absence of myoepithelial cells around the tumour cell clusters confirms microinvasion. No metastasis was found in SLNs(0/2),CK19(-).
68	female	50	2	with		0	0	3		positive	20	No detection	HER2-enriched	Left breast: DCIS of intermediate nuclear grade with microinvasion, paget disease of the nipple. IHC: ER(0),PR(0),Her-2(3+),PTEN(-),EGFR(-),CK5/6(-),Ki-67(20%+),p63 showing the absence of myoepithelial cells around the tumour cell clusters confirms microinvasion.
69	female	65	2	with		0	0	3		positive	10	No metastasis	HER2-enriched	Left breast: DCIS of intermediate nuclear grade with microinvasion. IHC: ER(＜1%),PR(＜1%),HER-2(3+),CK5/6(partial-),EGFR(+),PTEN(-),Ki-67(10%+),SMA and p63 showing the absence of myoepithelial cells around the tumour cell clusters confirms microinvasion. No metastasis was found in SLNs(0/3),CK19(-).
70	female	50	1	without		60	20	1		negative	8	No metastasis	luminal A	Right breast: DCIS of low nuclear grade. IHC: ER(60%+),PR(20%+),HER-2(1+),CK5/6(-),CK34βE12(+),Ki-67(8%+),p63 and SMA highlight continuous positivity in myoepithelial cells of DCIS. No metastasis was found in SLN(0/1),CK19(-).
71	female	36	2	without		50	0	3		positive	80	No metastasis	luminal B	Right breast: DCIS of intermediate nuclear grade. IHC: ER(50%+),PR(<1%+),HER-2(3+),Ki-67(80%+),EGFR(-),CK5/6(-),PTEN(+),p63 and SMA highlight continuous positivity in myoepithelial cells of DCIS. No metastasis was found in SLNs(0/3),CK19(-).
72	female	45	2	without		90	20	1		negative	10	No detection	luminal A	Left breast: DCIS of intermediate nuclear grade. IHC: CK5/6(-),CK34βE12(-),Ki-67(10%+),ER(90%+),PR(20%+),Her-2(1+),PTEN(+)CD10,SMA and p63 highlight continuous positivity in myoepithelial cells of DCIS.
73	female	41	2	with	5	0	0	3		positive	10	No metastasis	HER2-enriched	Right breast: DCIS of intermediate nuclear grade with microinvasion. Size: 5cm. No metastasis was found in ALNs(0/18). IHC: ER(<1%+),PR(<1%+),HER-2(3+),E-cadherin(+),p120(+),CK5/6(-),EGFR(-),PTEN(+),Ki-67index≈10%, SMA and p63 showing the absence of myoepithelial cells around the tumour cell clusters confirms microinvasion.
74	female	48	1	without	5	70	50	2	negative	negative	5	No detection	luminal A	Right breast: DCIS of low nuclear grade. Size: 5x4x2cm. IHC: ER(70%+),PR(50%+),Her-2(2+),PTEN(+),EGFR(-),CK5/6(-),Ki-67(5%+), SMA and p63 highlight the presence of myoepithelial cells of DCIS.
75	female	44	2	without		50	30	2	positive	positive	40	No detection	luminal B	Left breast: DCIS of intermediate nuclear grade. IHC: ER(50%+),PR(30%+),CK5/6(-),HER-2(2+),p53(-),EGFR(-),PTEN(+),Ki-67index≈40%,p63 and SMA highlight continuous positivity in myoepithelial cells of DCIS.
76	female	45	1	without		80	0	2	negative	negative	5	No detection	luminal A	Left breast: DCIS of low nuclear grade. IHC: ER(80%+),PR(<1%+),HER-2(2+),PTEN(+),EGFR(-),CK5/6(-),Ki-67index≈5%,SMA and p63 highlight the presence of myoepithelial cells of DCIS.
77	female	44	2	without		70	0	2	negative	negative	20	No detection	luminal B	Right breast: DCIS of intermediate nuclear grade. IHC: ER(70%+),PR(0),Her-2(2+),PTEN(+),EGFR(-),CK5/6(-),Ki-67index≈20%, p63 and SMAhighlight continuous positivity in myoepithelial cells of DCIS.
78	female	52	3	without		0	0	3		positive	20	No detection	HER2-enriched	Right breast: DCIS of high nuclear grade. IHC: ER(<1%+),ER(<1%+),HER-2(3+),CK34BE12(+),CK5/6(-),p53(+),Ki67 index≈20%,SMA and p63 highlight the presence of myoepithelial cells of DCIS.
79	female	33	2	without		80	80	1		negative	3	No metastasis	luminal A	Left breast: DCIS of intermediate nuclear grade.Size: 1.8cm. No metastasis was found in SLNs (0/5),CK19(-). IHC: ER(80%+),PR(80%+),HER-2(1+),CK5/6(-),EGFR(-),PTEN(+),Ki-67index(3%+),p63 and SMA highlight continuous positivity in myoepithelial cells of DCIS.
80	female	35	1	without		90	0	1		negative	10	No detection	luminal A	Right breast: DCIS of low nuclear grade. IHC: CK5/6(-),CK34βE12(partial-),Ki-67(10%+),E-cadherin(+),p120(+),ER(90%+),PR(<1%+),HER-2(1+). p63 and SMA highlight the presence of myoepithelial cells of DCIS.
81	female	41	3	without		0	0	3		positive	40	No detection	HER2-enriched	Right breast: DCIS of high nuclear grade. IHC: ER(<1%+),PR(<1%+),HER-2(3+),EGFR(+),CK5/6(-),PTEN(-),Ki-67index≈40%,p63 and SMA highlight continuous positivity in myoepithelial cells of DCIS
82	female	57	2	without	1.8	0	0	3		positive	10	No detection	HER2-enriched	Left breast: DCIS of intermediate nuclear grade. Size:1.8cm. IHC: ER(＜1%+),PR(＜1%+),HER-2(3+),CK5/6(-),EGFR(-),PTEN(-),Ki-67(10%+), p63 and SMA highlight continuous positivity in myoepithelial cells of DCIS.
83	female	45	1	without		80	40	1		negative	5	No detection	luminal A	Left breast: DCIS of low nuclear grade. IHC: CK34βE12(-),CK5/6(-),ER(80%+),PR(40%+),HER-2(1+),Ki-67(5%+),p63 and SMA highlight continuous positivity in myoepithelial cells of DCIS.
84	female	51	1	without	5	80	30	0		negative	5	No detection	luminal A	Right breast: DCIS of low nuclear grade. Size: 5x4x3cm. IHC: ER(80%+),PR(30%+),HER-2(0),CK5/6(-),CK34βE12(+),Ki-67index(5%+),p63 and SMA highlight continuous positivity in myoepithelial cells of DCIS.
85	female	60	2	without		20	0	3		positive	10	No metastasis	luminal B	Right breast: DCIS of intermediate nuclear grade. IHC: ER(20%+),PR(＜1%),HER-2(3+),CK5/6(-),CK34βE12(-),PTEN(-),Ki-67index≈10%, SMA,p63 and CD10 highlight continuous positivity in myoepithelial cells of DCIS. No metastasis was found in SLNs(0/2),CK19(-).
86	female	53	1	with		95	95	0		negative	5	No detection	luminal A	Right breast: DCIS of low nuclear grade with microinvasion. Size: 0.7cm. IHC:ER(95%+),PR(95%+),HER-2(0),CK5/6(-),Ki-67(5%+),p63 and SMA showing the absence of myoepithelial cells around the tumour cell clusters confirms microinvasion.
87	female	43	2	without		60	30	2	negative	negative	10	No metastasis	luminal A	Left breast: DCIS of intermediate nuclear grade. No metastasis was found in SLN(0/1),CK19(-). IHC: ER(60%+),PR(30%+),HER-2(2+),CK5/6(-),CK34βE12(-),p53(several cells+),PTEN(-),Ki-67index≈10%,SMA,p63 and CD10 highlight continuous positivity in myoepithelial cells of DCIS.
88	female	30	1	without	8	90	90	0		negative	25	No detection	luminal B	Right breast: DCIS of low nuclear grade. Size: 8x3x2cm. IHC: CK5/6(-),EGFR(-),ER(90%+),PR(90%+),HER-2(-),Ki-67(25%+),PTEN(+),Syn(+),CgA(+), SMA and p63 highlight continuous positivity in myoepithelial cells of DCIS.
89	female	37	1	without	3	90	70	2	negative	negative	15	No metastasis	luminal A	breast: DCIS of low nuclear grade. Size: 3.0x3.0x1.5cm. No metastasis was found in SLN(0/1). IHC: ER(90%+),PR(70%+),HER-2(2+),p53(+),Ki-67index(15%+),p63 highlight the presence of myoepithelial cells of DCIS.
90	female	42	3	with	5	30	0	2	negative	negative	50	No detection	luminal B	Left breast: DCIS of high nuclear grade with microinvasion. Size: 5x4x1.5cm. IHC: ER(30%+),PR(<1%+),HER-2(2+),CK5/6(-),EGFR(partial+),PTEN(+),.Ki-67(50%+), S-100 and p63showing the absence of myoepithelial cells around the tumour cell clusters confirms microinvasion
91	female	28	1	without		20	15	0		negative	3	No detection	luminal A	Right breast: DCIS of low nuclear grade. IHC: CK34βE12(+),CK5/6(-),ER(20%+),PR(15%+),HER-2(-),Ki-67(3%+),SMA and p63 highlight continuous positivity in myoepithelial cells of DCIS.
92	female	46	1	without	6.5	70	0	1		negative	10	No metastasis	luminal A	Right breast: DCIS of low nuclear grade. Size: 6.5x2x1cm. No metastasis was found in SLNs(0/2),CK19(-). IHC: ER(70%+),PR(＜1%+),HER-2(1+),CK5/6(-),EGFR(-),PTEN(+),Ki-67index≈10%, SMA and p63 highlight continuous positivity in myoepithelial cells of DCIS.
93	female	52	2	without	5	0	0	3		positive	60	No detection	HER2-enriched	Right breast: DCIS of intermediate nuclear grade.Size: 5x4.5x2.5cm. IHC: ER(<1%+),PR(＜1%+),HER-2(3+),Ki-67(60%+),EGFR(-),CK5/6(-),CK34βE12(+),SMA and p63 highlight continuous positivity in myoepithelial cells of DCIS.
94	female	25	1	without		80	50	1		negative	10	No detection	luminal A	Right breast: DCIS of low nuclear grade. Size: 3mm. IHC: ER(80%+),PR(50%+),HER-2(1+),PTEN(focal+),CK5/6(-),CK34βE12(-),p53(focal+),Ki-67index≈10%+, CD10,SMA and p63 highlight continuous positivity in myoepithelial cells of DCIS.
95	female	52	2	without		50	0	3		positive	30	No detection	luminal B	Left breast: DCIS of intermediate nuclear grade. IHC: ER(50%+),PR(＜1%+),HER-2(3+),CK5/6(-),CK34βE12(-),Ki-67(30%+),p63 and SMA highlight continuous positivity in myoepithelial cells of DCIS.
96	female	42	2	without	4.5	90	90	1		negative	15	No metastasis	luminal A	Left breast: DCIS of intermediate nuclear grade. Size: 4.5x4.5x2.0cm. IHC: ER(90%+),PR(90%+),HER-2(1+),CK5/6(-),EGFR(-),Ki-67index(15%+),p63 and SMA highlight continuous positivity in myoepithelial cells of DCIS. No metastasis was found in SLN (0/4),CK19(-).
97	female	70	1	without		90	70	0		negative	10	No metastasis	luminal A	Left breast: DCIS of low nuclear grade. IHC: ER(90%+),PR(70%+),HER-2(0),CK5/6(-),CK34βE12(-),Ki-67index≈10%, p63 and SMA highlight continuous positivity in myoepithelial cells of DCIS. No metastasis was found in SLN(0/1),CK19(-).
98	female	47	2	without	4	70	0	3		positive	50	No detection	luminal B	Left breast: DCIS of intermediate nuclear grade. Size: 4.0x3.0x1.5cm. IHC: ER(70%+),PR(<1%),HER-2(3+),Ki-67(50%+),CK5/6(-),CK34βE12(+),Syn(-),S-100,CD10 and p63 highlight continuous positivity in myoepithelial cells of DCIS
99	female	52	2	without	2	50	0	3		positive	30	No detection	luminal B	Left breast: DCIS of intermediate nuclear grade. Size: 2x1.5x1.5cm. IHC: ER(50%+),PR(<1%+),HER-2(3+),Ki-67(30%+),p63 and SMA highlight continuous positivity in myoepithelial cells of DCIS.
100	female	34	2	with	5	0	0	3		positive	10	No detection	HER2-enriched	Right breast: DCIS of intermediate nuclear grade with microinvasion. Size: 5x5x4cm. IHC: ER(<1%+),PR(＜1%+),HER-2(3+),CK5/6(-),EGFR(-),PTEN(+),p53(+),Ki-67index≈10%, SMA and p63 showing the absence of myoepithelial cells around the tumour cell clusters confirms microinvasion.
101	female	61	1	without		95	90	0		negative	5	No detection	luminal A	Right breast: DCIS of low nuclear grade. IHC: CK34βE12(-),CK5/6(-),ER(95%+),PR(90%+),HER-2(0),Ki-67index≈5%, p63 and SMA highlight continuous positivity in myoepithelial cells of DCIS
102	female	46	1	without	0.4	90	70	0		negative	10	No detection	luminal A	Right breast: DCIS of low nuclear grade. Size: 0.4cm. IHC: CK34βE12(-),CK5/6(-),ER(90%+),PR(70%+),HER-2(0),p120(+),E-cadherin(+),Ki-67index≈10%,SMA and p63 highlight the presence of myoepithelial cells of DCIS.
103	female	56	1	without	6	80	0	2	negative	negative	5	No detection	luminal A	Right breast: DCIS of low nuclear grade. Size: 6x3x1.5cm. IHC: ER(80%+),PR(<1%+),HER-2(2+),Ki-67(5%+),p63 highlight continuous positivity in myoepithelial cells of DCIS.
104	female	71	1	without		80	0	0		negative	3	No metastasis	luminal A	Right breast: DCIS of low nuclear grade. No metastasis was found in SLNs(0/3),CK19(-). IHC: ER(80%+),PR(<1%+),Her-2(0),PTEN(+),EGFR(-),CK5/6(-),Ki-67index≈3%, SMA and p63 highlight continuous positivity in myoepithelial cells of DCIS.
105	female	42	1	without		90	0	3		positive	10	No metastasis	luminal B	Left breast: DCIS of low nuclear grade No metastasis was found in SLNs(0/3),CK19(-). IHC: ER(90%+),PR(0),Her-2(3+),PTEN(+),CK5/6(-),CK34BE12(-),p53(+),Ki-67index≈ 10%, p63 and SMA highlight the presence of myoepithelial cells of DCIS.
106	female	43	1	without	3	80	30	2	negative	negative	20	No metastasis	luminal B	Right breast: DCIS of low nuclear grade. Size: 3cm. No metastasis was found in SLNs(0/3),CK19(-). IHC: ER(80%+),PR(30%+),HER-2(2+),CK34βE12(+),CK5/6(-),Ki-67(20%+),p63 and SMA highlight continuous positivity in myoepithelial cells of DCIS.
107	female	28	3	with	4	0	0	3		positive	50	No metastasis	HER2-enriched	Left breast: DCIS of high nuclear grade with microinvasion. Size: 4×2.5×3cm. No metastasis was found in SLN(0/1). IHC: ER(＜1%+),PR(＜1%+),HER-2(3+),PTEN(+),Ki-67index≈50%, SMA and p63 showing the absence of myoepithelial cells around the tumour cell clusters confirms microinvasion.
108	female	35	2	with		90	20	1		negative	30	No metastasis	luminal B	Right breast: DCIS of intermediate nuclear grade with microinvasion. No metastasis was found in SLN(0/2),CK19(-). Ihc: ER(90%+),PR(20%+),HER-2(1+),CK5/6(-),Ki-67(30%+), p63 showing the absence of myoepithelial cells around the tumour cell clusters confirms microinvasion.
109	female	48	3	with		0	0	3		positive	95	No detection	HER2-enriched	Left breast: DCIS of high nuclear grade with microinvasion. IHC: ER(<1%+),PR(<1%+),HER-2(3+),EGFR(+),PTEN(+),CK5/6(-),Ki-67(95%+),p63 showing the absence of myoepithelial cells around the tumour cell clusters confirms microinvasion.
110	female	50	1	without	2	0	0	3		positive	60	No detection	HER2-enriched	Left breast: DCIS of low nuclear grade. Size: 2cm. IHC: ER(<1%+),PR(<1%+),HER-2(3+),Ki-67(60%+),EGFR(+),CK5/6(-),CK34βE12(+),PTEN(+),p63 and SMAhighlight continuous positivity in myoepithelial cells of DCIS.
111	female	38	2	without		0	0	3		positive	40	No detection	HER2-enriched	Left breast: DCIS of intermediate nuclear grade. IHC: ER(<1%+),PR(<1%+),HER-2(3+),Ki-67(40%+),p63 and SMA highlight continuous positivity in myoepithelial cells of DCIS
112	female	48	3	with		60	20	0		negative	90	No metastasis	luminal B	Left breast: DCIS of high nuclear grade with microinvasion. No metastasis was found in SLN(0/1),CK19(-). IHC: ER(60%+),PR(20%+),HER-2(0),p53(+),Ki-67(90%+),p63 and SMA showing the absence of myoepithelial cells around the tumour cell clusters confirms microinvasion.
113	female	55	2	without	2.5	0	0	3		positive	40	No detection	HER2-enriched	Right breast: DCIS of intermediate nuclear grade. Size: 2.5cm. IHC: ER(<1%+),PR(<1%+),HER-2(3+),CK5/6(-),EGFR(-),PTEN(+),Ki-67(40%), p63 and S-100 highlight continuous positivity in myoepithelial cells of DCIS.
114	female	63	1	without		95	35	2	negative	negative	10	No detection	luminal A	Left breast: DCIS of low nuclear grade. IHC: ER(95%+),PR(35%+),HER-2(2+),p53(+),CK5/6(-),CK34βE12(+),Ki-67(10%+),p63 and SMA highlight continuous positivity in myoepithelial cells of DCIS
115	female	28	2	with		90	0	1		negative	10	No metastasis	luminal A	Right breast: DCIS of intermediate nuclear grade with microinvasion. No metastasis was found in SLN(0/3),CK19(-). IHC: ER(90%+),PR(-),HER-2(1+),CK5/6(-),EGFR(-),PTEN(+),Ki-67(10%+), p63 and SMA showing the absence of myoepithelial cells around the tumour cell clusters confirms microinvasion.
116	female	31	2	with	6.5	10	0	3		positive	40	No detection	luminal B	Left breast: DCIS of intermediate nuclear grade with microinvasion. Size: 6.5x5x2.5cm. IHC: ER(10%+),PR(<1%+),HER-2(3+),PTEN(+),EGFR(+),CK5/6(-),Ki-67(40%+),SMA and p63 showing the absence of myoepithelial cells around the tumour cell clusters confirms microinvasion.
117	female	57	2	without		95	0	1		negative	20	No detection	luminal B	Right breast: DCIS of intermediate nuclear grade. IHC: ER(95%+),PR(<1%+),HER-2(1+),CK5/6(-),CK34βE12(+),Ki-67index≈20%, p63 and SMA highlight continuous positivity in myoepithelial cells of DCIS.
118	female	56	2	with	2	10	0	0		negative	10	No detection	luminal A	Left breast: DCIS of intermediate nuclear grade with microinvasion. Size: 2x1.5x1cm. IHC: ER(10%+),PR(<1%+),HER-2(0),CK5/6(-),p53(+),Ki-67index≈10%,SMA and p63 showing the absence of myoepithelial cells around the tumour cell clusters confirms microinvasion.
119	female	42	3	with	14	10	0	3		positive	30	No detection	luminal B	Left breast: DCIS of high nuclear grade with microinvasion. Size: 14x10x2cm IHC: ER(10%+),PR(-),HER-2(3+),CK5/6(-),EGFR(+),PTEN(+),Ki-67(30%+),p63 and SMA showing the absence of myoepithelial cells around the tumour cell clusters confirms microinvasion.
120	female	46	2	with	3	80	80	0		negative	5	No metastasis	luminal A	Right breast: DCIS of intermediate nuclear grade with microinvasion. Size: 3x1.5x1cm. No metastasis was found in SLN(0/4),CK19(-). IHC:ER(80%+),PR(80%+),Her-2(0),CK5/6(-),Ki-67(5%+),p63 and SMA showing the absence of myoepithelial cells around the tumour cell clusters confirms microinvasion.
121	female	52	2	without	2	70	0	3		positive	80	No detection	luminal B	Right breast: DCIS of intermediate nuclear grade. Size: 2.0cm； IHC: ER(70%+),PR(<1%+),HER-2(3+),CK5/6(-),CK34βE12(-),CD10(-), Ki-67index≈80%, p63 and SMA highlight continuous positivity in myoepithelial cells of DCIS.
122	female	55	2	with		0	0	3		positive	10	No metastasis	HER2-enriched	Rigth breast: DCIS of intermediate nuclear grade with microinvasion. No metastasis was found in SLNs(0/4),CK19(-). IHC: ER(<1%),PR(<1%),HER-2(3+),CK5/6(-),EGFR(focal+),PTEN(+),Ki-67(10%+), p63 and SMAshowing the absence of myoepithelial cells around the tumour cell clusters confirms microinvasion.
123	female	65	2	without	1.8	0	0	1		negative	30	No detection	TN	Left breast: DCIS of intermediate nuclear grade. Size: 1.8cm. IHC: ER(<1%+),PR(<1%+),HER-2(1+),CK5/6(+),EGFR(+),Ki-67index≈30%, p63 and SMA highlight the presence of myoepithelial cells of DCIS. No metastasis was found in SLNs(0/3),CK19(-)；
124	female	69	2	with		0	0	3		positive	40	No metastasis	HER2-enriched	Left breast: DCIS of intermediate nuclear grade with microinvasion, paget disease of the nipple. No metastasis was found in SLNs(0/5). No metastasis was found in ALN(0/8). IHC: ER(-),PR(-),Her-2(3+),Ki-67(40%+),p63 and SMA showing the absence of myoepithelial cells around the tumour cell clusters confirms microinvasion.
125	female	38	1	without		95	95	1		negative	0	No detection	luminal A	Right breast: DCIS of low nuclear grade. IHC: ER(95%+),PR(95%+),Her-2(1+),CK34BE12(+),CK5/6(-),Ki-67index<1%, p63 and SMA highlight continuous positivity in myoepithelial cells of DCIS.
126	female	51	1	without		85	60	1		negative	20	No detection	luminal B	Right breast: DCIS of low nuclear grade. IHC: ER(85%+),PR(60%+),HER-2(1+),CK34βE12(部分-),CK5/6(-),Ki-67(20%+), p63 and SMA highlight continuous positivity in myoepithelial cells of DCIS.
127	female	43	2	without	1.5	0	0	3		positive	80	No metastasis	HER2-enriched	Right breast: DCIS of intermediate nuclear grade. Size: 1.5cm No metastasis was found in SLN(0/4)CK19(-). IHC: ER(-),PR(-),HER-2(3+),CK5/6(-),Ki-67(80%+),p63 and SMA highlight continuous positivity in myoepithelial cells of DCIS.
128	female	55	1	without		40	0	1		negative	10	No detection	luminal A	Left breast: DCIS of low nuclear grade. IHC: ER(40%+),PR(<1%+),HER-2(1+),CK34βE12(+),CK5/6(-),Ki-67(10%+), p63 and SMA highlight continuous positivity in myoepithelial cells of DCIS.
129	female	46	2	without		80	20	1		negative	10	No detection	luminal A	Right breast: DCIS of intermediate nuclear grade. IHC: ER(80%+),PR(20%+),HER-2(1+),CK5/6(-),CK34βE12(-),E-cadherin(+),Syn(-),Ki-67(10%),S-100 and p63 highlight continuous positivity in myoepithelial cells of DCIS.
130	female	32	2	without	5	0	0	3		positive	10	No detection	HER2-enriched	Left breast: DCIS of intermediate nuclear grade. Size: 5x3.5x2cm. IHC: ER(＜1%+),PR(＜1%+),HER-2(3+),CK5/6(-),EGFR(-),Ki-67(10%+),p63 highlights continuous positivity in myoepithelial cells of DCIS
131	female	53	1	without	2.5	90	90	1		negative	5	No detection	luminal A	Left breast: DCIS of low nuclear grade. Size: 2.5mm. IHC: ER(90%+),PR(90%+),HER-2(1+),CK5/6(-),CK34βE12(-),p53(+),Ki-67(5%+), p63 highlights continuous positivity in myoepithelial cells of DCIS.
132	female	42	1	without		80	90	0		negative	5	No detection	luminal A	Left breast: DCIS of low nuclear grade. IHC:ER(80%+),PR(90%+),HER-2(-), CK5/6(-),CK34βE12(+),PTEN(+),Syn(+),Ki-67(5%+),CD10, p63 and SMA highlight continuous positivity in myoepithelial cells of DCIS.
133	female	50	2	without	4	0	0	3		positive	20	No detection	HER2-enriched	Left breast: DCIS of intermediate nuclear grade. Size: 4x2.8x1.5cm. IHC: ER(<1%+),PR(<1%+),HER-2(3+),CK5/6(-),EGFR(-),Ki-67(20%+),p63 and SMA highlight continuous positivity in myoepithelial cells of DCIS.
134	female	66	1	without		0	0	1		negative	20	No detection	TN	Right breast: DCIS of low nuclear grade. IHC: ER(<1%+),PR(＜%+),HER-2(1+),CK5/6(-),CK34βE12(+),Ki-67index≈20%,p63 and SMA highlight continuous positivity in myoepithelial cells of DCIS.
135	female	51	2	with		90	90	1		negative	10	No metastasis	luminal A	Left breast: DCIS of intermediate nuclear grade with microinvasion. No metastasis was found in SLNs(0/2), CK19(-). IHC: ER(90%+),PR(90%+),HER-2(1+),CK5/6(-),CK34βE12(-),CgA(-),Syn(-),Ki-67(10%+),p63 and SMA showing the absence of myoepithelial cells around the tumour cell clusters confirms microinvasion.
136	female	50	1	without		80	80	2	negative	negative	5	No detection	luminal A	Left breast: DCIS of low nuclear grade. IHC: ER(80%+),PR(80%+),HER-2(2+),Ki-67(5%+),CK5/6(-),CK34βE12(-),p63 and CD10 highlight continuous positivity in myoepithelial cells of DCIS.
137	female	64	2	without		0	0	3		positive	5	No metastasis	HER2-enriched	Right breast: DCIS of intermediate nuclear grade. No metastasis was found in SLN(0/1),CK19(-). IHC: ER(-),PR(-),HER-2(3+),CK5/6(-),EGFR(+),Ki-67(5%+), p63 highlight continuous positivity in myoepithelial cells of DCIS.
138	female	61	2	without		0	0	3		positive	30	No detection	HER2-enriched	Left breast: DCIS of intermediate nuclear grade. IHC: ER(<1%+),PR(＜1%+),HER-2(3+),CK5/6(-),EGFR(+),PTEN(+),Ki-67index≈30%,p63 highlight continuous positivity in myoepithelial cells of DCIS.
139	female	50	2	without		60	15	2	negative	negative	30	No detection	luminal B	Right breast: DCIS of intermediate nuclear grade. IHC: ER(60%+),PR(15%+),HER-2(2+),CK5/6(-),CK34βE12(+),Ki-67(30%+),p120(+),p63 and SMA highlight continuous positivity in myoepithelial cells of DCIS.
140	female	35	2	with		0	0	3		positive	20	No detection	HER2-enriched	Left breast: DCIS of intermediate nuclear grade with microinvasion. IHC:ER(<1%+),PR(<1%+),HER-2(3+),CK5/6(-),EGFR(+),Ki-67index≈20%,p63 and SMA showing the absence of myoepithelial cells around the tumour cell clusters confirms microinvasion.
141	female	45	1	without	0.2	10	0	3		positive	5	No detection	luminal B	Right breast: DCIS of low nuclear grade. IHC: ER(10%+),PR(<1%),HER-2(3+),CK5/6(-),CK34βE12(+),EGFR(+),p53(+),Ki-67index≈5%,p63 and SMA highlight continuous positivity in myoepithelial cells of DCIS.
142	female	36	2	without	8	90	20	2	negative	negative	60	No metastasis	luminal B	Left breast: DCIS of intermediate nuclear grade. Size: 8x6x1.5cm. IHC: ER(90%+),PR(20%+),HER-2(2+),CK5/6(-),EGFR(-),E-cadherin(+),Ki-67(10%+),p63 and SMA highlight the presence of myoepithelial cells of DCIS. No metastasis was found in SLNs(0/4),CK19(-).
143	female	51	3	with	2.5	0	0	3		positive	70	No detection	HER2-enriched	Left breast: DCIS of high nuclear grade with microinvasion. Size: 2.5cm. IHC: ER(-),PR(-),HER-2(3+),CK5/6(-),p53(+),EGFR(+),Ki-67(70%+),p63 showing the absence of myoepithelial cells around the tumour cell clusters confirms microinvasion.
144	female	35	2	without		0	0	3		positive	10	No detection	HER2-enriched	Right breast: DCIS of intermediate nuclear grade. IHC: ER(<1%+),PR(<1%+),HER-2(3+),CK5/6(-),CK34βE12(-),Ki-67(10%+),p63 and CD10 highlight continuous positivity in myoepithelial cells of DCIS
145	female	45	2	without		80	40	0		negative	30	No detection	luminal B	Left breast: DCIS of intermediate nuclear grade. IHC: ER(80%+),PR(40%+),HER-2(0),CK5/6(-),EGFR(-),Ki-67index≈30%,p63 and SMA highlight continuous positivity in myoepithelial cells of DCIS.
146	female	44	2	with	7	0	0	3		positive	40	No detection	HER2-enriched	Left breast: DCIS of intermediate nuclear grade with microinvasion. Size: 7x5x3.5cm. IHC:ER(<1%+),PR(<1%+),Her-2(3+),PTEN(+),EGFR(-),CK5/6(-),Ki-67index≈40%, p63 and SMA showing the absence of myoepithelial cells around the tumour cell clusters confirms microinvasion.
147	female	44	1	without	7	90	90	1		negative	5	No detection	luminal A	Left breast: DCIS of low nuclear grade. Size: 7×5×2cm. IHC: ER(90%+),PR(90%+),HER-2(1+),CK5/6(-),Ki-67index≈5%,p63 highlights continuous positivity in myoepithelial cells of DCIS.
148	female	45	3	with		0	0	3		positive	30	No detection	HER2-enriched	Left breast: DCIS of high nuclear grade with microinvasion. IHC: ER(＜1%+),PR(＜1%+),HER-2(3+),CK5/6(-),Ki-67index≈30%,p63 and CD10 showing the absence of myoepithelial cells around the tumour cell clusters confirms microinvasion.
149	female	44	1	with		50	40	0		negative	8	No detection	luminal A	Left breast: DCIS of low nuclear grade with microinvasion. Size: 7x4x2cm. IHC: ER(50%+),PR(40%+),HER-2(0),CK5/6(partial+),EGFR(partial+),Ki-67index≈8%,PTEN(+),SMA(-),p63 and SMA showing the absence of myoepithelial cells around the tumour cell clusters confirms microinvasion.
150	female	55	2	without	5	90	20	2	negative	negative	10	No metastasis	luminal A	Left breast: DCIS of intermediate nuclear grade. Size: 5x2x1.5cm. No metastasis was found in SLN(0/1),CK19(-). IHC: ER(90%+),PR(20%+),HER-2(2+),p53(-),CK5/6(-),Ki-67(10%+).p63 highlights continuous positivity in myoepithelial cells of DCIS.
151	female	26	2	with	3.5	60	0	3		positive	10	No metastasis	luminal B	Right breast: DCIS of intermediate nuclear grade with microinvasion. Size: 3.5cm. No metastasis was found in ALN(0/20). IHC: ER(60%+),PR(<1%+),HER-2(3+),CK5/6(-),EGFR(-),Ki-67index≈10%.p63 showing the absence of myoepithelial cells around the tumour cell clusters confirms microinvasion.
152	female	44	2	without		90	95	2	negative	negative	10	No detection	luminal A	Left breast: DCIS of intermediate nuclear grade. IHC:ER(90%+),PR(95%+),HER-2(2+),CK5/6(-),EGFR(-),PTEN(+),Ki-67(10%+),p63 and SMA highlight continuous positivity in myoepithelial cells of DCIS.
153	female	73	1	without	5	80	80	0		negative	10	No metastasis	luminal A	Right breast: DCIS of low nuclear grade. Size: 5x4x2cm. No metastasis was found in SLN(0/3),CK19(-). IHC: ER(80%+),PR(80%+),HER-2(0),CK5/6(-),PTEN(+),Ki-67index≈10%, p63 highlights continuous positivity in myoepithelial cells of DCIS.
154	female	52	2	without		70	50	2	negative	negative	5	No detection	luminal A	Right breast: DCIS of intermediate nuclear grade. IHC: ER(70%+),PR(50%+),HER-2(2+),CK5/6(-),p120(+),NSE(-),E-cadherin(+),Ki-67index≈5%,p63 and SMA highlight continuous positivity in myoepithelial cells of DCIS.
155	female	51	2	with		80	80	2	negative	negative	15	No detection	luminal A	Left breast: DCIS of intermediate nuclear grade with microinvasion. IHC: ER(80%+),PR(80%+),HER-2(2+),p53(weak+),CK5/6(-),Ki-67(15%+),p63 and SMA showing the absence of myoepithelial cells around the tumour cell clusters confirms microinvasion.
156	female	47	1	without		95	95	0		negative	5	No detection	luminal A	Right breast: DCIS of low nuclear grade. IHC: ER(95%+),PR(95%+),HER-2(0),p120(+),E-cadherin(+),CK5/6(-),CK34βE12(focal+),Ki-67≈5%, p63 and SMA highlight continuous positivity in myoepithelial cells of DCIS.
157	female	53	2	without		10	0	3		positive	20	No metastasis	luminal B	Left breast: DCIS of intermediate nuclear grade No metastasis was found in SLNs(O/4),CK19(-). IHC: ER(10%+),PR(-),HER-2(3+),CK5/6(-),CK34βE12(+),Ki-67index≈20%,p63 and SMA highlight continuous positivity in myoepithelial cells of DCIS.
158	female	49	1	with		70	50	0		negative	30	No metastasis	luminal B	Right breast: DCIS of low nuclear grade with microinvasion. No metastasis was found in SLN(0/2),CK19(-). IHC: ER(70%+),PR(50%+),Her-2(0),CK34βE12(-),CK5/6(-),EGFR(0),Ki-67index≈30%, p63 and SMA showing the absence of myoepithelial cells around the tumour cell clusters confirms microinvasion.
159	female	43	1	without		80	30	1		negative	10	No detection	luminal A	Rght breast: DCIS of low nuclear grade. IHC: ER(80%+),PR(30%+),HER-2(1+),p53弱(+),CK34βE12(-),CK5/6(-),Ki-67index≈10%, p63, CD10 and SMA highlight continuous positivity in myoepithelial cells of DCIS.
160	female	50	2	with	3	0	0	3		positive	30	No detection	HER2-enriched	Left breast: DCIS of intermediate nuclear grade with microinvasion. Size: 3.0x2.5x1.5cm. IHC: ER(<1%+),PR(<1%+),HER-2(3+),PTEN(+),EGFR(+),CK5/6(+),Ki-67(30%+),p63 and SMA showing the absence of myoepithelial cells around the tumour cell clusters confirms microinvasion.
161	female	51	1	without		60	30	2	negative	negative	20	No detection	luminal B	Right breast: DCIS of low nuclear grade. IHC: ER(60%+),PR(30%+),HER-2(2+),CK5/6(-),CK34βE12(weak+),Ki-67(20%+);p63 and SMA highlight continuous positivity in myoepithelial cells of DCIS.
162	female	36	2	without	2	0	0	3		positive	5	No detection	HER2-enriched	Right breast: DCIS of intermediate nuclear grade. Size: 2.0cm. IHC: ER(＜1%+),PR(＜1%+),HER-2(3+),CK5/6(-),EGFR(+),Ki-67index≈5%,p63 highlights continuous positivity in myoepithelial cells of DCIS.
163	female	44	2	without		90	90	2	negative	negative	30	No detection	luminal B	Left breast: DCIS of intermediate nuclear grade. IHC: ER(90%+),PR(90%+),HER-2(2+),CK5/6(-),Ki-67(30%+). p63 and SMA highlight continuous positivity in myoepithelial cells of DCIS.
164	female	44	1	without	0.25	15	0	0		negative	5	No detection	luminal A	Rigth breast: DCIS of low nuclear grade. Size: 0.25cm. IHC: ER(15%+),PR(<1%+),HER-2(-),CK5/6(-),CK34βE12(focal+),Ki-67(5%+),p63 and SMA highlight continuous positivity in myoepithelial cells of DCIS.
165	female	57	2	with	9	15	0	3		positive	5	No detection	luminal B	Left breast: DCIS of intermediate nuclear grade with microinvasion. Size: 9.0cm. IHC: ER(15%+),PR(＜1%+),HER-2(3+),p53(several cells+),Ki-67(5%+),p63 and SMA showing the absence of myoepithelial cells around the tumour cell clusters confirms microinvasion.
166	female	33	2	without	7	90	20	1		negative	20	No metastasis	luminal B	Left breast: DCIS of intermediate nuclear grade. Size: 7x5cm. No metastasis was found in SLN(0/4),CK19(-). IHC: ER(90%+),PR(20%+),Her-2(1+),Ki-67(20%+),CK5/6(-),D2-40(-),CD31(-),CD10 and p63 highlight continuous positivity in myoepithelial cells of DCIS.
167	female	68	1	without	2	90	90	0		negative	15	No detection	luminal A	Right breast: DCIS of low nuclear grade. Size: 2.0cm. IHC: ER(90%+),PR(90%+),HER-2(0),CK5/6(-),CK34βE12(-),Syn(+),Ki-67index≈15%,p63 highlight continuous positivity in myoepithelial cells of DCIS.
168	female	30	1	without	3	90	0	2	negative	negative	20	No detection	luminal B	Left breast: DCIS of low nuclear grade. Size: 3.0x2.0x1.5cm. IHC: ER(90%+),PR(<1%+),HER-2(2+),CK34βE12(+),CK5/6(-),Syn(-),CgA(-),E-cadherin(+),Ki-67(20%+), p63 highlights continuous positivity in myoepithelial cells of DCIS
169	female	52	2	without		60	0	0		negative	25	No detection	luminal B	Left breast: DCIS of intermediate nuclear grade. IHC: ER(60%+),PR(<1%+),HER-2(0),34βE12(-),CK5/6(-),Ki-67index≈25%, p63 and SMA highlight continuous positivity in myoepithelial cells of DCIS.
170	female	33	1	without		70	0	1		negative	30	No detection	luminal B	Right breast: DCIS of low nuclear grade. IHC: ER(70%+),PR(<1%),HER-2(1+),CK5/6(-),PTEN(+),EGFR(-),Ki-67index30%.
171	female	46	2	with		20	0	1		negative	60	No metastasis	luminal B	Left breast: DCIS of intermediate nuclear grade with microinvasion. No metastasis was found in SLN(0/1),CK19(-). IHC: ER(20%+),PR(＜1%+),HER-2(1+),CK5/6(+),CK34βE12(+),p53(partial+),Ki-67index≈60%；SMA,p63 and CD10showing the absence of myoepithelial cells around the tumour cell clusters confirms microinvasion.
172	female	42	1	without		90	90	1		negative	5	No detection	luminal A	Left breast: DCIS of low nuclear grade. IHC: ER(90%+),PR(90%+),HER-2(1+),CK5/6(-),CK34βE12(+),Ki-67index≈5%. p63,CD10 and SMA highlight the presence of myoepithelial cells of DCIS.
173	female	39	1	without		90	90	2	negative	negative	5	No detection	luminal A	Left breast: DCIS of low nuclear grade. IHC: ER(90%+),PR(90%+),HER-2(2+),CK5/6(-),Ki-67index≈5%,p63 and SMA highlight continuous positivity in myoepithelial cells of DCIS.
174	female	35	1	without	1.5	90	70	1		negative	30	No metastasis	luminal B	Right breast: DCIS of low nuclear grade. Size: 1.5cm. IHC: ER(90%+),PR(70%+),HER-2(1+),CK5/6(-),CK34βE12(+),Ki-67index≈30%. p63 highlight continuous positivity in myoepithelial cells of DCIS No metastasis was found in SLN(0/4),CK19(-).
175	female	21	1	without		90	90	1		negative	3	No detection	luminal A	Left breast: DCIS of low nuclear grade. IHC: ER(90%+),PR(90%+),HER-2(1+),CK34βE12(-),CK5/6(-),Ki-67(3%+).S-100, p63 and CD10 highlight continuous positivity in myoepithelial cells of DCIS.
176	female	49	1	without		80	50	1		negative	3	No detection	luminal A	Right breast: DCIS of low nuclear grade. Size: 0.3cm. IHC: ER(80%+),PR(50%+),HER-2(1+),CK5/6(-),CK34βE12(+),p53(-),Ki-67index≈3%,p63 and SMA highlight continuous positivity in myoepithelial cells of DCIS.
177	female	42	1	without		70	70	1		negative	5	No metastasis	luminal A	Left breast: DCIS of low nuclear grade. No metastasis was found in SLN(0/1),CK19(-). IHC: ER(70%+),PR(70%+),HER-2(1+),CK5/6(-),Ki-67(5%+).p63 highlight continuous positivity in myoepithelial cells of DCIS.
178	female	52	2	without		95	95	1		negative	10	No metastasis	luminal A	Left breast: DCIS of intermediate nuclear grade. No metastasis was found in SLN(0/2),CK19(-). IHC: ER(95%+),PR(95%+),HER-2(1+),CK5/6(-),EGFR(+),PTEN(+),Ki-67index≈10%.p63 highlights continuous positivity in myoepithelial cells of DCIS.
179	female	61	1	without		90	40	1		negative	10	No metastasis	luminal A	Right breast: DCIS of low nuclear grade. IHC: ER(90%+),PR(40%+),HER-2(1+),CK5/6(-),Syn(-),CgA(-),Ki-67(10%+). p63 highlights continuous positivity in myoepithelial cells of DCIS. No metastasis was found in SLN(0/1),CK19(-).
180	female	30	1	without		95	80	2	negative	negative	25	No detection	luminal B	Right breast: DCIS of low nuclear grade. IHC: ER(95%+),PR(80%+),HER-2(2+),CK5/6(-),Syn(-),Ki67(25%+),p63 and SMA highlight continuous positivity in myoepithelial cells of DCIS.
181	female	55	2	with		90	0	2	negative	negative	70	No detection	luminal B	Right breast: DCIS of intermediate nuclear grade with microinvasion. Size: 7.5x3x2cm. IHC: ER(90%+),PR(<1%+),HER-2(2+),CK5/6(-),EGFR(-),CD56(-),Syn(-),Ki-67index≈70%,p63, SMA and CD10 showing the absence of myoepithelial cells around the tumour cell clusters confirms microinvasion.
182	female	50	2	with		0	0	0		negative	15	No detection	TN	Left breast: DCIS of intermediate nuclear grade with microinvasion. IHC: ER(<1%+),PR(<-),HER-2(0),CK5/6(-),EGFR(+),PTEN(+),ki-67(15%+).p63 showing the absence of myoepithelial cells around the tumour cell clusters confirms microinvasion.
183	female	47	2	without		95	95	0		negative	20	No detection	luminal B	Left breast: DCIS of intermediate nuclear grade. IHC: ER(95%+),PR(95%+),HER-2(0),CK5/6(-),Ki-67index≈20%. p63 highlights continuous positivity in myoepithelial cells of DCIS.
184	female	48	2	without	3	90	80	1		negative	50	No detection	luminal B	Left breast: DCIS of intermediate nuclear grade. Size: 3x2x1cm IHC: ER(90%+),PR(80%+),HER-2(1+),CK5/6(-),EGFR(-),PTEN(+),Ki-67index≈50%. p63 highlights continuous positivity in myoepithelial cells of DCIS.
185	female	40	3	with		90	30	1		negative	5	No metastasis	luminal A	Right breast: DCIS of high nuclear grade with microinvasion. No metastasis was found in SLN(0/1),CK19(-). IHC: ER(90%+),PR(30%+),HER-2(1+),Syn(-),Ki-67(5%+),p63 and SMA showing the absence of myoepithelial cells around the tumour cell clusters confirms microinvasion.
186	female	46	2	with		90	90	2	negative	negative	15	No detection	luminal A	Left breast: DCIS of intermediate nuclear grade with microinvasion. IHC: ER(90%+),PR(90%+),HER-2(2+),Ki-67(15%+). p63 and SMA showing the absence of myoepithelial cells around the tumour cell clusters confirms microinvasion.
187	female	53	3	with	9	10	0	2	negative	negative	50	No detection	luminal B	Left breast: DCIS of high nuclear grade with microinvasion. Size: 9x8x3cm. IHC: ER(10%+),PR(<1%+),Her-2(2+),PTEN(+),EGFR(+),CK5/6(-),Ki-67index≈50%. p63 showing the absence of myoepithelial cells around the tumour cell clusters confirms microinvasion.
188	female	42	2	without		80	40	1		negative	5	No detection	luminal A	Right breast: DCIS of intermediate nuclear grade. IHC: ER(80%+),PR(40%+),HER-2(1+),CK5/6(-),EGFR(-),PTEN(+),Ki-67index≈5%.p63 and SMA highlight continuous positivity in myoepithelial cells of DCIS.
189	female	42	1	without		80	80	2	negative	negative	30	No detection	luminal B	Left breast: DCIS of low nuclear grade. IHC: ER(80%+),PR(80%+),HER-2(2+),CK5/6(-),CK34βE12(-),Ki-67(30%+).p63 and CD10 highlight continuous positivity in myoepithelial cells of DCIS
190	female	35	1	without	1.5	90	80	1		negative	5	No detection	luminal A	Left breast: DCIS of low nuclear grade. Size: 1.5cm. IHC: CK34βE12(-),CK5/6(-),ER(90%+),PR(80%+),HER-2(1+),Ki-67(5%+).p63 and CD10 highlight continuous positivity in myoepithelial cells of DCIS.
191	female	39	3	without	3	0	0	3		positive	5	No detection	HER2-enriched	Left breast: DCIS of high nuclear grade. Size: 3x2.5x1.5cm. IHC: ER(＜1%+),PR(＜1%+),HER-2(3+),CK5/6(-),EGFR(-),p53(-),Ki-67(5%+),p63 highlights continuous positivity in myoepithelial cells of DCIS.
192	female	51	2	without		0	0	3		positive	25	No detection	HER2-enriched	Left breast: DCIS of intermediate nuclear grade. IHC: ER(<1%+),PR(<1%+),Her-2(3+),Ki-67(25%+).p63 highlights continuous positivity in myoepithelial cells of DCIS.
193	female	52	2	without	1	70	80	0		negative	8	No detection	luminal A	Right breast: DCIS of intermediate nuclear grade. Size: 1.0cm. IHC: ER(70%+),PR(80%+),HER-2(0),CK5/6(-),CK34βE12(+),E-cadherin(+),Syn(-),Ki-67index≈8%,p63 and CD10 highlight continuous positivity in myoepithelial cells of DCIS.
194	female	41	2	without	5.5	0	0	3		positive	10	No metastasis	HER2-enriched	Left breast: DCIS of intermediate nuclear grade. Size: 5.5x4.5x2cm. No metastasis was found in SLN(0/4),CK19(-). IHC: ER(<1%+),PR(<1%+),HER-2(3+),CK5/6(-),EGFR(-),Ki-67(10%+). P63 and CD10 highlight continuous positivity in myoepithelial cells of DCIS.
195	female	51	2	without		0	0	1		negative	50	No detection	TN	Rigth breast: DCIS of intermediate nuclear grade. IHC: ER(＜1%+),PR(＜1%+),HER-2(1+),p53(+),Ki-67index≈50%,p63 highlights continuous positivity in myoepithelial cells of DCIS.
196	female	52	3	without	2.2	0	0	3		positive	30	No detection	HER2-enriched	Left breast: DCIS of high nuclear grade. Size: 2.2cm. IHC: ER(＜1%+),PR(＜1%+),HER-2(3+),CK5/6(-),EGFR(-),PTEN(+),Ki-67index≈30%,p63 highlights continuous positivity in myoepithelial cells of DCIS.
197	female	43	3	with	6	0	0	3		positive	60	metastasis	HER2-enriched	Left breast: DCIS of high nuclear grade with microinvasion. Size: 6x4x2.5cm. Metastasis was found in SLN(2/2),CK19(+). IHC: ER(<1%+),PR(<1%+),Her-2(3+),CK5/6(-),E-cadherin(+),p120(+),Syn(-),p53(+),Ki-67(60%+). p63 showing the absence of myoepithelial cells around the tumour cell clusters confirms microinvasion.
198	female	51	2	without	1.5	0	0	3		positive	30	No detection	HER2-enriched	Left breast: DCIS of intermediate nuclear grade. Size: 1.5cm. IHC: ER(＜1%+),PR(＜1%+),HER-2(3+),CK5/6(-),Ki-67index≈30%. p63 and CD10highlight continuous positivity in myoepithelial cells of DCIS.
199	female	54	2	without		0	0	3		positive	20	No detection	HER2-enriched	Left breast: DCIS of intermediate nuclear grade. IHC: ER(＜1%+),PR(＜1%+),HER-2(3+),CK5/6(-),EGFR(-),PTEN(-),Ki-67index≈20%,p63 highlights continuous positivity in myoepithelial cells of DCIS.
200	female	45	2	with		0	0	3		positive	10	No detection	HER2-enriched	Left breast: DCIS of intermediate nuclear grade with microinvasion. IHC: ER(<1%+),PR(<1%+),HER-2(3+),PTEN(+),EGFR(-),CK5/6(-),Ki-67index≈10%. p63 and SMA showing the absence of myoepithelial cells around the tumour cell clusters confirms microinvasion
201	female	54	2	without	2	90	90	2	negative	negative	30	No detection	luminal B	Left breast: DCIS of intermediate nuclear grade. Size: 2x1.5x1.5cm. IHC: ER(90%+),PR(90%+),HER-2(2+),p53(-),Ki-67(30%+).p63 highlights continuous positivity in myoepithelial cells of DCIS.
202	female	46	2	without	2.5	70	60	3		positive	5	No detection	luminal B	Right breast: DCIS of intermediate nuclear grade. Size: 2.5x2x1.7cm. IHC: ER(70%+),PR(60%+),HER-2(3+),CK5/6(-),EGFR(-),Ki-67(5%+),p63 highlights continuous positivity in myoepithelial cells of DCIS.
203	female	45	2	without		90	80	0		negative	3	No metastasis	luminal A	Left breast: DCIS of intermediate nuclear grade. IHC: ER(90%+),PR(80%+),Her-2(0),CK34BE12(-),CK5/6(-),Ki-67index≈3%. CD10 and p63 highlight continuous positivity in myoepithelial cells of DCIS. No metastasis was found in SLN(0/4),CK19(-).
204	female	45	1	without		95	95	0		negative	20	No detection	luminal B	Right breast: DCIS of low nuclear grade. IHC: ER(95%+),PR(95%+),Her-2(0),CK34BE12(-),CK5/6(-),PTEN(+),p53(+),Ki-67index≈20%. CD10,p63 and SMA highlight continuous positivity in myoepithelial cells of DCIS.
205	female	45	1	without		70	70	1		negative	5	No detection	luminal A	Right breast: DCIS of low nuclear grade. IHC: ER(70%+),PR(70%+),HER-2(1+),CK5/6(-),p53(+),Ki-67index≈5%,p63 highlights continuous positivity in myoepithelial cells of DCIS.
206	female	44	2	with		99	99	0		negative	20	metastasis	luminal B	Right breast: DCIS of intermediate nuclear grade with microinvasion. Metastasis was found in SLN(2/2). IHC: ER(99%+),PR(99%+),HER-2(-),CK5/6(-),EGFR(-),PTEN(+),Ki-67(20%+).p63 showing the absence of myoepithelial cells around the tumour cell clusters confirms microinvasion.
207	female	63	3	with	5	0	0	3		positive	70	No detection	HER2-enriched	Left breast: DCIS of high nuclear grade with microinvasion. Size: 5x4x2cm. IHC: ER(＜1%+),PR(<1%+),HER-2(3+),CK5/6(-),EGFR(-),p53(80%+),Ki-67(70%+),p63 showing the absence of myoepithelial cells around the tumour cell clusters confirms microinvasion.
208	female	59	1	without	1.2	90	90	0		negative	8	No detection	luminal A	Right breast: DCIS of low nuclear grade. Size: 1.2cm. IHC: ER(90%+),CK5/6(-),Ki-67index≈8%,PR(90%+),HER-2(0),Syn(-),CgA(-). CD10 and p63 highlight continuous positivity in myoepithelial cells of DCIS.
209	female	53	2	without		10	0	3		positive	20	No detection	luminal B	Right breast: DCIS of intermediate nuclear grade. IHC: ER(10%+),PR(<1%+),HER-2(3+),CK5/6(-),Ki-67index≈20%. SMA, p63 and CD10 highlight continuous positivity in myoepithelial cells of DCIS.
210	female	42	2	without		70	90	0		negative	5	No detection	luminal A	Right breast: DCIS of intermediate nuclear grade. IHC: ER(70%+),PR(90%+),HER-2(0),CK5/6(-),Ki-67(5%+). p63 and SMA highlight continuous positivity in myoepithelial cells of DCIS.
211	female	29	3	with	9	0	0	3		positive	20	No detection	HER2-enriched	Left breast: DCIS of high nuclear grade with microinvasion. Size: 9x7x2.5cm. IHC: ER(<1%+),PR(<1%+),HER-2(3+),Ki-67index≈20%,p63 showing the absence of myoepithelial cells around the tumour cell clusters confirms microinvasion.
212	female	43	2	without		80	80	2	negative	negative	30	No detection	luminal B	Right breast: DCIS of intermediate nuclear grade. IHC: ER(80%+),PR(80%+),HER-2(2+),CK5/6(-),Ki-67index≈30%. p63 and SMA highlight continuous positivity in myoepithelial cells of DCIS.
213	female	43	2	without		60	20	3		positive	20	No metastasis	luminal B	Right breast: DCIS of intermediate nuclear grade. No metastasis was found in SLN(0/1), CK19(-). IHC: ER(60%+),PR(20%+),CK5/6(-),HER-2(3+),EGFR(-),Ki-67(20%+),p63 highlights continuous positivity in myoepithelial cells of DCIS.
214	female	42	2	without		90	60	0		negative	70	No detection	luminal B	Right breast: DCIS of intermediate nuclear grade. IHC: ER(90%+),PR(60%+),HER-2(0),p53(partial+),Ki-67(70%+).p63 highlights continuous positivity in myoepithelial cells of DCIS.
215	female	53	2	with	4	0	0	2	positive	positive	20	No detection	HER2-enriched	Rigth breast: DCIS of intermediate nuclear grade with microinvasion. Size: 4x3x2.5cm. IHC: ER(<1%+),PR(<1%+),HER-2(2+),E-cadherin(+),EGFR(weak+),CK5/6(-),Ki-67(20%+).p63 showing the absence of myoepithelial cells around the tumour cell clusters confirms microinvasion.
216	female	38	3	without		0	0	3		positive	30	metastasis	HER2-enriched	Left breast: DCIS of high nuclear grade. IHC: ER(<1%+),PR(＜1%+),HER-2(3+),Ki-67(30%+).p63 highlights continuous positivity in myoepithelial cells of DCIS. micrometastasis was found in SLN(1/3),CK19(+).
217	female	51	2	with		85	70	0		negative	20	No detection	luminal B	Left breast: DCIS of intermediate nuclear grade with microinvasion. IHC: ER(85%+),PR(70%+),HER-2(0),CK5/6(-),EGFR(-),Ki-67(20%+),p63 showing the absence of myoepithelial cells around the tumour cell clusters confirms microinvasion.
218	female	35	2	with		0	0	0		negative	60	No detection	TN	Left breast: DCIS of intermediate nuclear grade with microinvasion. IHC: ER(＜1%+),PR(＜1%+),HER-2(0),Ki-67index≈60%. p63 showing the absence of myoepithelial cells around the tumour cell clusters confirms microinvasion.
219	female	52	2	without		30	30	3		positive	20	No detection	luminal B	Left breast: DCIS of intermediate nuclear grade. IHC: ER(30%+),PR(30%+),HER-2(3+),PTEN(+),EGFR(-),CK5/6(-),Ki-67index≈20%. p63 and SMA highlight continuous positivity in myoepithelial cells of DCIS.
